# Supplementary material for: Meta-Analyses Support a Taxonomic Model for Representations of Different Categories of Audio-Visual Interaction Events in the Human Brain
Source: Cereb Cortex Commun. 2021 Jan 18;2(1):tgab002. doi: 10.1093/texcom/tgab002 (PMC7941256; doi:10.1093/texcom/tgab002)
Supplement: AppendixA_201226_tgab002 [file appendixa_201226_tgab002.xlsx]

## Sheet: Appendix A upload 201226 Trim
Appendix A
Study	Experiment	Study	x	y	z	Number subjects
1	1	Adams2002_T3signif	-5.26	14.39	50.59	12
		Adams2002_T3signif	-46.65	0.02	26.01	12
		Adams2002_T3signif	-28.66	23.03	1.47	12
		Adams2002_T3signif	-18.7	4.91	13.43	12
		Adams2002_T3signif	-8.65	-20.74	15.68	12
		Adams2002_T3signif	9.1	-2.26	8.72	12
2	2	Alink2008	-48	-63	-3	10
		Alink2008	36	-66	-8	10
		Alink2008	-33	-80	17	10
		Alink2008	30	-74	33	10
		Alink2008	46	2	31	10
		Alink2008	44	28	25	10
		Alink2008	4	11	56	10
		Alink2008	-28	21	10	10
		Alink2008	35	18	8	10
		Alink2008	-18	-67	55	10
3	3	Balk2010	-55.38	-18.08	3.49	14
		Balk2010	-23	11	4	14
		Balk2010	23	8	4	14
4	4	Baumann2007a_1B	50	-23	10	12
		Baumann2007a_1B	-53	-25	10	12
		Baumann2007a_1B	-8	-50	56	12
4	5	Baumann2007a_2B	-8	-63	62	12
		Baumann2007a_2B	-63	-26	22	12
		Baumann2007a_2B	-4	-72	-10	12
		Baumann2007a_2B	0	-6	60	12
		Baumann2007a_2B	8	-70	13	12
		Baumann2007a_2B	2	-2	42	12
		Baumann2007a_2B	67	-28	18	12
		Baumann2007a_2B	12	10	0	12
		Baumann2007a_2B	-43	43	14	12
		Baumann2007a_2B	2	-82	24	12
		Baumann2007a_2B	51	9	25	12
		Baumann2007a_2B	34	-60	-26	12
		Baumann2007a_2B	-34	-12	63	12
		Baumann2007a_2B	-24	4	6	12
		Baumann2007a_2B	-18	-84	34	12
		Baumann2007a_2B	-53	3	18	12
		Baumann2007a_2B	-53	-58	5	12
		Baumann2007a_2B	56	-4	40	12
		Baumann2007a_2B	28	-68	-22	12
		Baumann2007a_2B	16	-36	44	12
		Baumann2007a_2B	-12	-18	8	12
		Baumann2007a_2B	-55	-25	5	12
		Baumann2007a_2B	18	1	13	12
		Baumann2007a_2B	-18	-51	71	12
		Baumann2007a_2B	-18	-44	61	12
		Baumann2007a_2B	-40	16	26	12
		Baumann2007a_2B	-60	-21	42	12
5	6	Baumgaertner2007b_T3	-48.48	4.77	25.53	19
		Baumgaertner2007b_T3	-51.4	-23.68	28.19	19
		Baumgaertner2007b_T3	-40.64	-50.99	47.41	19
6	7	Beauchamp2004a	-50	-55	7	26
		Beauchamp2004a	-41	-44	-12	26
7	8	Beauchamp2004b	-50	-39	5	8
		Beauchamp2004b	45	-29	5	8
8	9	Belardinelli2004_1	-22	-21	-7	13
		Belardinelli2004_1	16	-24	-6	13
		Belardinelli2004_1	-6	-74	-11	13
		Belardinelli2004_1	3	-77	-12	13
		Belardinelli2004_1	1	-17	12	13
		Belardinelli2004_1	23	-55	-18	13
		Belardinelli2004_1	-13	-75	-20	13
		Belardinelli2004_1	-1	-70	4	13
		Belardinelli2004_1	-26	-56	-16	13
		Belardinelli2004_1	23	-77	-21	13
		Belardinelli2004_1	30	-65	-21	13
		Belardinelli2004_1	-16	-89	-17	13
8	10	Belardinelli2004_2	-43	13	30	13
		Belardinelli2004_2	39	-11	0	13
		Belardinelli2004_2	34	12	27	13
		Belardinelli2004_2	6	-80	-15	13
		Belardinelli2004_2	-37	-22	7	13
9	11	Biau2016_1A	-55.68	-43.99	-4.44	17
		Biau2016_1A	-38.76	29.2	-3.52	17
		Biau2016_1A	-42.42	13.06	-11.42	17
		Biau2016_1A	-48.95	-6.47	-13.38	17
		Biau2016_1A	-55.48	-10.51	-10.27	17
		Biau2016_1A	-55.38	-3.38	-15.9	17
		Biau2016_1A	-19.92	-91.39	7.89	17
		Biau2016_1A	-29.97	-83.95	-0.58	17
10	12	Bischoff2007_2A	-7.06	-71.16	21.74	19
		Bischoff2007_2A	-45.72	-44.76	12.78	19
		Bischoff2007_2A	32.02	-28.66	18.32	19
11	13	Blank2013	-51.1	-38.86	0.63	19
12	14	Bonath2013_Congpg116	-6.69	-28.17	5.1	18
12	15	Bonath2013_incongPg116	-12.17	-18.48	2.32	18
		Bonath2013_incongPg116	6.35	-22.13	0.49	18
13	16	Bonath2014_A	-41.95	-37.83	8.99	20
		Bonath2014_A	29.62	-15.31	64.59	20
		Bonath2014_A	44.95	17.74	33.74	20
		Bonath2014_A	43.13	-33.2	16.28	20
		Bonath2014_A	48.67	-47.96	13.17	20
		Bonath2014_A	39.51	-47.22	5.88	20
13	17	Bonath2014_B	-41.98	-36.23	11.85	20
		Bonath2014_B	-45.88	-44.97	24.47	20
		Bonath2014_B	-47.54	-43.56	10.16	20
14	18	Bushara2001_1A	32.4	20.77	3.19	12
		Bushara2001_1A	43.25	29.8	25.85	12
		Bushara2001_1A	38.92	-60.71	47.83	12
		Bushara2001_1A	-48.87	-58	-34.48	12
14	19	Bushara2001_1B	34.27	19.07	1.26	12
		Bushara2001_1B	39.56	26.27	23.65	12
		Bushara2001_1B	-34.24	44.81	9.75	12
		Bushara2001_1B	42.75	-54.27	39.5	12
		Bushara2001_1B	-26.53	-51.66	-42.5	12
14	20	Bushara2001_2	-34.31	9.59	4.6	12
		Bushara2001_2	-2.8	-26.8	-9.12	12
		Bushara2001_2	9.33	-80.53	40.05	12
		Bushara2001_2	15.49	-23.05	9.56	12
		Bushara2001_2	28.47	41.05	26.67	12
		Bushara2001_2	32.4	20.77	3.19	12
15	21	Bushara2003_2a	-41.95	15.16	24.82	7
		Bushara2003_2a	-37.8	25.73	-6.54	7
		Bushara2003_2a	32.48	8.6	-6.97	7
		Bushara2003_2a	-20.48	-65.35	59	7
		Bushara2003_2a	-1.77	-3.61	61.56	7
		Bushara2003_2a	11.74	-25.24	12.9	7
		Bushara2003_2a	4.88	-44.89	-35.93	7
		Bushara2003_2a	-0.81	-27.62	-19.97	7
16	22	Callan2014_T5	-51.16	-0.02	16.92	16
		Callan2014_T5	-43.13	-21.46	33.95	16
		Callan2014_T5	-45.92	-37.95	29.63	16
		Callan2014_T5	29.27	-72.32	3.33	16
		Callan2014_T5	18.78	-62.23	-41.84	16
		Callan2014_T5	4.94	-45.39	-40.48	16
		Callan2014_T5	7.73	-26.1	-35.9	16
		Callan2014_T5	-6.15	-26.03	-36.13	16
16	23	Callan2014_T6	-42.81	-32.82	5.85	16
		Callan2014_T6	51.66	-13.48	6.58	16
17	24	Calvert1999	-43	-69	3	5
		Calvert1999	-46	-69	8	5
		Calvert1999	49	-63	3	5
		Calvert1999	49	-56	8	5
		Calvert1999	57	-22	13	5
		Calvert1999	-46	-25	13	5
		Calvert1999	29	-6	3	5
18	25	Calvert2000_0_CCB_Fig2	-49	-50	9	10
18	26	Calvert2000_1_CCB_Table1	35	-70	-13	10
		Calvert2000_1_CCB_Table1	29	-84	7	10
		Calvert2000_1_CCB_Table1	-27	11	51	10
		Calvert2000_1_CCB_Table1	50	-32	42	10
		Calvert2000_1_CCB_Table1	43	-66	4	10
		Calvert2000_1_CCB_Table1	48	-55	20	10
		Calvert2000_1_CCB_Table1	-48	-24	15	10
		Calvert2000_1_CCB_Table1	-12	-92	4	10
		Calvert2000_1_CCB_Table1	-53	-48	9	10
18	27	Calvert2000_2_CCB_Table2_incong	-49	-50	13	10
		Calvert2000_2_CCB_Table2_incong	48	30	12	10
		Calvert2000_2_CCB_Table2_incong	-47	4	22	10
		Calvert2000_2_CCB_Table2_incong	56	-21	2	10
		Calvert2000_2_CCB_Table2_incong	3	42	15	10
		Calvert2000_2_CCB_Table2_incong	-49	20	15	10
19	28	Calvert2001_1_CHIB_Table2	3	-28	-2	10
		Calvert2001_1_CHIB_Table2	40	4	0	10
		Calvert2001_1_CHIB_Table2	-40	4	-1	10
		Calvert2001_1_CHIB_Table2	36	24	40	10
		Calvert2001_1_CHIB_Table2	3	56	-4	10
		Calvert2001_1_CHIB_Table2	3	45	20	10
		Calvert2001_1_CHIB_Table2	41	25	-7	10
		Calvert2001_1_CHIB_Table2	43	13	-7	10
		Calvert2001_1_CHIB_Table2	31	23	-7	10
		Calvert2001_1_CHIB_Table2	35	2	-13	10
		Calvert2001_1_CHIB_Table2	-51	-36	9	10
		Calvert2001_1_CHIB_Table2	47	-32	48	10
		Calvert2001_1_CHIB_Table2	29	-55	50	10
		Calvert2001_1_CHIB_Table2	-28	-74	30	10
		Calvert2001_1_CHIB_Table2	-25	-67	37	10
19	29	Calvert2001_2_CHIB_Table3A	-35	-61	31	10
		Calvert2001_2_CHIB_Table3A	-35	-24	26	10
		Calvert2001_2_CHIB_Table3A	37	22	42	10
		Calvert2001_2_CHIB_Table3A	-22	24	46	10
		Calvert2001_2_CHIB_Table3A	-58	-11	-6	10
		Calvert2001_2_CHIB_Table3A	-3	-87	-2	10
		Calvert2001_2_CHIB_Table3A	11	26	19	10
		Calvert2001_2_CHIB_Table3A	1	-46	15	10
		Calvert2001_2_CHIB_Table3A	45	-6	48	10
		Calvert2001_2_CHIB_Table3A	-20	-33	4	10
19	30	Calvert2001_3_CHIB_Table3B	48	7	20	10
		Calvert2001_3_CHIB_Table3B	48	-50	-2	10
		Calvert2001_3_CHIB_Table3B	15	-80	-14	10
		Calvert2001_3_CHIB_Table3B	-14	-78	-13	10
		Calvert2001_3_CHIB_Table3B	-18	-21	-18	10
		Calvert2001_3_CHIB_Table3B	33	-47	-18	10
		Calvert2001_3_CHIB_Table3B	45	-3	42	10
20	31	Calvert2003_CandB_Table2A	-29.35	-87.35	-7.17	8
		Calvert2003_CandB_Table2A	21.18	-85.82	-6.46	8
		Calvert2003_CandB_Table2A	-40.51	-64.72	-5.49	8
		Calvert2003_CandB_Table2A	39.98	-59.64	-4.15	8
		Calvert2003_CandB_Table2A	-46.2	-34.48	18.53	8
		Calvert2003_CandB_Table2A	49.27	-36.73	15.84	8
		Calvert2003_CandB_Table2A	-46.13	-48.35	2.98	8
		Calvert2003_CandB_Table2A	53.1	-30.39	7.37	8
		Calvert2003_CandB_Table2A	-51.72	-49.9	-0.82	8
		Calvert2003_CandB_Table2A	49.35	-46.85	0.59	8
		Calvert2003_CandB_Table2A	-48.12	-38.66	23.59	8
		Calvert2003_CandB_Table2A	-31.53	-50.35	49.92	8
		Calvert2003_CandB_Table2A	-32.74	21.81	-0.28	8
		Calvert2003_CandB_Table2A	36.54	25.38	-2.8	8
		Calvert2003_CandB_Table2A	-38.63	6.37	27.3	8
		Calvert2003_CandB_Table2A	-3.34	-7.47	55.49	8
		Calvert2003_CandB_Table2A	-35.11	-6.81	49.75	8
		Calvert2003_CandB_Table2A	-14.14	-74.15	-31.21	8
		Calvert2003_CandB_Table2A	8.27	-74.74	-25.58	8
		Calvert2003_CandB_Table2A	-12.33	-14.62	4.26	8
		Calvert2003_CandB_Table2A	8.26	-14.76	4.49	8
21	32	DeHaas2013_Table1A_cong	56.35	-3.93	4.86	15
		DeHaas2013_Table1A_cong	45.43	13.94	-4.44	15
		DeHaas2013_Table1A_cong	56.54	17.61	-3.91	15
		DeHaas2013_Table1A_cong	-52.94	-4.06	10.2	15
		DeHaas2013_Table1A_cong	-49.16	2.04	5.44	15
		DeHaas2013_Table1A_cong	-56.41	4.98	-5.21	15
21	33	DeHaas2013_Table1B_Incong	-30.78	-77.66	-7.2	15
		DeHaas2013_Table1B_Incong	-4.92	-89.14	-6.05	15
22	34	Erickson2014_1A	-53	-56	15	10
		Erickson2014_1A	59	-3	5	10
		Erickson2014_1A	4	46	9	10
		Erickson2014_1A	-3	-49	-21	10
22	35	Erickson2014_1B	-52	-23	12	10
		Erickson2014_1B	-57	-38	12	10
23	36	Ethofer2013	48.79	-38.88	6.82	23
		Ethofer2013	-12.16	-29.4	-1.42	23
		Ethofer2013	10.08	-29.25	-3.73	23
24	37	Gonzalo2000_T1A	-10	-64	60	14
		Gonzalo2000_T1A	48	28	24	14
24	38	Gonzalo2000_T2_INCONG	56	-50	22	14
		Gonzalo2000_T2_INCONG	-28	-84	12	14
		Gonzalo2000_T2_INCONG	-38	-88	-4	14
		Gonzalo2000_T2_INCONG	22	-104	4	14
		Gonzalo2000_T2_INCONG	-46	-70	-8	14
		Gonzalo2000_T2_INCONG	4	-74	-22	14
		Gonzalo2000_T2_INCONG	-10	48	0	14
		Gonzalo2000_T2_INCONG	14	4	40	14
24	39	Gonzalo2000_T3	-28	-44	2	14
		Gonzalo2000_T3	10	26	56	14
25	40	Green2009_T1_Incong	-42.3	-38.58	35.94	16
		Green2009_T1_Incong	-56.79	11.34	26.01
		Green2009_T1_Incong	46.59	-38.69	33.83
		Green2009_T1_Incong	43.33	26.77	18.36
		Green2009_T1_Incong	5.77	11.95	55.95
		Green2009_T1_Incong	5.64	-40.22	51.01
		Green2009_T1_Incong	-56.64	-57.03	-5.69
		Green2009_T1_Incong	39.16	5.02	48.66
		Green2009_T1_Incong	-19.37	-11.46	-11.55
25	41	Green2009_T4A_Cong	-45.65	-65.23	0.93	16
26	42	Hagan2013_T1	58.32	-28.63	-11.86	18
		Hagan2013_T1	-52.51	10.08	-19.08	18
		Hagan2013_T1	-43.32	4.1	-15.89	18
		Hagan2013_T1	-46.95	13.78	-18.63	18
		Hagan2013_T1	-37.82	9.13	-9.91	18
		Hagan2013_T1	-6.63	56.32	25.72	18
		Hagan2013_T1	58.06	-21.4	10.44	18
		Hagan2013_T1	57.87	-4.51	30.05	18
26	43	Hagan2013_T2_incong	54.9	10.05	-22.67	18
		Hagan2013_T2_incong	63.69	-35.47	0.19	18
		Hagan2013_T2_incong	58.14	-35.44	0.1	18
		Hagan2013_T2_incong	49.4	10.43	-26.33	18
		Hagan2013_T2_incong	63.66	-21.08	6.96	18
		Hagan2013_T2_incong	-52.72	35.94	4.99	18
27	44	Hasegawa2004_T1A	-53.51	-44.81	42.37	26
		Hasegawa2004_T1A	-24.11	-64.81	53.58	26
		Hasegawa2004_T1A	-27.41	-78.25	18.02	26
		Hasegawa2004_T1A	-58.64	-34.36	12.64	26
		Hasegawa2004_T1A	-51.37	-29.86	24	26
		Hasegawa2004_T1A	-31.44	-18.54	61.44	26
		Hasegawa2004_T1A	-49.48	1.46	30.6	26
		Hasegawa2004_T1A	-49.63	-3.31	40.96	26
		Hasegawa2004_T1A	-42.33	-7.77	47.87	26
		Hasegawa2004_T1A	-54.76	8.99	11.41	26
		Hasegawa2004_T1A	35.36	-6.66	52.89	26
		Hasegawa2004_T1A	48.63	6.54	32.75	26
		Hasegawa2004_T1A	-12.27	-21.04	9.28	26
		Hasegawa2004_T1A	6.19	-23.35	12.98	26
		Hasegawa2004_T1A	14.73	-65.19	56.01	26
		Hasegawa2004_T1A	35.27	-42.06	49.53	26
		Hasegawa2004_T1A	28.19	-78.02	13.58	26
		Hasegawa2004_T1A	-3.55	-3.08	56.17	26
28	45	Hashimoto2004	-50.95	-53.3	-15.15	12
		Hashimoto2004	43.54	-53.01	-21.63	12
		Hashimoto2004	-29.55	-70.35	43.06	12
29	46	He2015	-38.36	-53.27	12.99	20
29	47	He2018	-49.49	-57.12	14.24	20
31	48	Hein2007_F2A_Incongruent	43	-42	14	18
		Hein2007_F2A_Incongruent	45	13	25	18
31	49	Hein2007_2B_nonliving	41	5	28	18
31	50	Hein2007_2C	44	-43	15	18
		Hein2007_2C	55	-29	15	18
		Hein2007_2C	45	-21	13	18
31	51	Hein2007_3A_1569_Incongruent	-41	20	22	18
		Hein2007_3A_1569_Incongruent	-38	23	9
		Hein2007_3A_1569_Incongruent	-39	-77	-17
		Hein2007_3A_1569_Incongruent	-38	-44	-16
31	52	Hein2007_3B_234_CongArtific	-37	-34	42	18
		Hein2007_3B_234_CongArtific	-18	-62	50	18
		Hein2007_3B_234_CongArtific	-25	-81	11	18
31	53	Hein2007_3C_7810_CongLiving	-49	-16	11	18
		Hein2007_3C_7810	-45	-23	9	18
		Hein2007_3C_7810	-47	-68	10	18
32	54	Hocking2008_p2444	-48.51	-48.01	10.57	18
		Hocking2008_p2444	-49.5	-52.95	8.96	18
32	55	Hocking2008_T3_incong	-59.4	-49.7	15.26	18
		Hocking2008_T3_incong	-55.44	-20.93	8.36	18
		Hocking2008_T3_incong	-61.38	-26.55	12.31	18
		Hocking2008_T3_incong	-61.38	-40.21	11.12	18
		Hocking2008_T3_incong	63.36	-45.92	13.23	18
		Hocking2008_T3_incong	63.36	-11.53	2.39	18
		Hocking2008_T3_incong	49.5	-13.37	4.32	18
		Hocking2008_T3_incong	61.38	-15.89	-6.04	18
		Hocking2008_T3_incong	39.6	-17.83	-5.96	18
		Hocking2008_T3_incong	45.54	-22.48	15.81	18
		Hocking2008_T3_incong	45.54	-29.16	-0.42	18
		Hocking2008_T3_incong	55.44	-32.75	5.24	18
		Hocking2008_T3_incong	37.62	-77.31	7.36	18
		Hocking2008_T3_incong	37.62	-68.69	-12.16	18
		Hocking2008_T3_incong	-31.68	-80.61	18.57	18
		Hocking2008_T3_incong	-49.5	-77.22	9.19	18
		Hocking2008_T3_incong	-37.62	-59.29	-17.62	18
		Hocking2008_T3_incong	-33.66	-57.26	-16.02	18
33	56	Hove2013	-14	10	-10	14
34	57	James2003_F2	52	-17	10	12
35	58	James2011_T1a	-59	-61	2	12
		James2011_T1a	-64	-44	8	12
		James2011_T1a	-47	-34	20	12
		James2011_T1a	-21	-69	40	12
		James2011_T1a	61	-59	1	12
		James2011_T1a	21	-62	32	12
36	59	Jessen2015_1A	22.92	-74.03	-7.75	17
		Jessen2015_1A	-28.8	-62.06	-12.9	17
36	60	Jessen2015_1d	-28.8	-62.06	-12.9	17
		Jessen2015_1d	43.28	-66.86	-4.93	17
		Jessen2015_1d	-23.62	-90.44	7.92	17
37	61	Jola2013	59	-17	9	12
		Jola2013	-58	-14	6	12
		Jola2013	-13	-80	-3	12
		Jola2013	44	-68	3	12
		Jola2013	-46	-71	3	12
		Jola2013	26	-92	0	12
38	62	Kim2015	-42.73	-16.63	3.78	15
		Kim2015	-42.67	-21.7	-2.1	15
39	63	Kircher2009_F3B	-59.41	-41.44	-1.55	14
		Kircher2009_F3B	-48.16	-23.01	-7.73	14
		Kircher2009_F3B	-48.31	-30.58	2.36	14
		Kircher2009_F3B	-45.94	0.22	43.16	14
40	64	Kreifelts2007_T1	-51.33	-50.59	14.83	24
		Kreifelts2007_T1	9.95	-27.5	7.25	24
		Kreifelts2007_T1	45.99	-33.54	9.99	24
40	65	Kreifelts2007_T5	59.99	-13.52	6.71	24
		Kreifelts2007_T5	32.23	-65.44	-9.48	24
		Kreifelts2007_T5	-56.85	-39.38	15.8	24
		Kreifelts2007_T5	-23.35	-76.59	-8.78	24
		Kreifelts2007_T5	21.09	-68.43	-7.25	24
		Kreifelts2007_T5	51.6	-24.92	8.19	24
41	66	Lewis2000	-5	14	47	11
		Lewis2000	39	-46	46	11
		Lewis2000	-41	-42	47	11
		Lewis2000	28	21	6	11
		Lewis2000	3	14	47	11
42	67	Matchin2014_T1	-34	-78	-1	20
		Matchin2014_T1	37	-74	-1	20
		Matchin2014_T1	51	1	36	20
		Matchin2014_T1	31	-55	46	20
		Matchin2014_T1	55	6	21	20
		Matchin2014_T1	51	29	13	20
		Matchin2014_T1	-55	-1	35	20
		Matchin2014_T1	38	-36	42	20
		Matchin2014_T1	20	43	-9	20
42	68	Matchin2014_2	0	-79	14	20
		Matchin2014_2	-51	-20	8	20
		Matchin2014_2	56	-17	6	20
		Matchin2014_2	-42	-64	26	20
		Matchin2014_2	5	-33	-5	20
		Matchin2014_2	-3	54	7	20
		Matchin2014_2	6	55	30	20
		Matchin2014_2	0	-30	5	20
		Matchin2014_2	46	-61	25	20
		Matchin2014_2	-19	-48	-19	20
		Matchin2014_2	1	12	-3	20
		Matchin2014_2	6	46	35	20
		Matchin2014_2	25	3	0	20
		Matchin2014_2	13	41	6	20
		Matchin2014_2	-19	-50	-46	20
42	69	Matchin2014_T3_incong	0	-12	46	20
		Matchin2014_T3_incong	-32	19	5	20
		Matchin2014_T3_incong	34	19	3	20
		Matchin2014_T3_incong	32	49	13	20
		Matchin2014_T3_incong	-46	21	27	20
		Matchin2014_T3_incong	-31	46	20	20
		Matchin2014_T3_incong	-54	-6	20	20
		Matchin2014_T3_incong	-47	-5	50	20
		Matchin2014_T3_incong	46	20	28	20
		Matchin2014_T3_incong	54	24	26	20
		Matchin2014_T3_incong	-35	4	30	20
43	70	McNamara2008	45.79	8.83	38.32	12
		McNamara2008	-48.31	14.2	15.62	12
		McNamara2008	51.63	13.68	17.26	12
		McNamara2008	-29.51	-70.08	40.38	12
44	71	Meyer2007_Table3_AandVpaired	-42.8	-27.23	6.38	16
		Meyer2007_Table3_AandVpaired	-15.19	-72.35	5.27	16
		Meyer2007_Table3_AandVpaired	-20.59	-54.77	-1.26	16
		Meyer2007_Table3_AandVpaired	46.1	-19.04	5.96	16
		Meyer2007_Table3_AandVpaired	6.67	-75.08	32.41	16
		Meyer2007_Table3_AandVpaired	7.36	-23.38	-5.92	16
44	72	Meyer2007_Table4	54.16	-40.22	20.3	16
		Meyer2007_Table4	43.11	6.83	29.98	16
		Meyer2007_Table4	-28.77	17.68	8.17	16
		Meyer2007_Table4	29.57	17.64	6.45	16
		Meyer2007_Table4	46.3	7.16	-2.37	16
		Meyer2007_Table4	-15.15	-69.29	2.86	16
		Meyer2007_Table4	18.36	-48.86	-5.45	16
		Meyer2007_Table4	6.67	-75.08	32.41	16
		Meyer2007_Table4	-9.46	-19.01	7.72	16
		Meyer2007_Table4	-9.31	-26.09	-6.46	16
45	73	Muller2012	35.13	-56.37	-15.78	27
		Muller2012	-36.99	-47.26	-19.74	27
		Muller2012	54.39	-22.05	7.61	27
		Muller2012	-52.95	-20.57	5.94	27
		Muller2012	43.18	-52.07		27
		Muller2012	-45.68	-38.91	10.63	27
		Muller2012	-19.29	-2.64	-15.22	27
46	74	Murase2008_F4_discordant	-47.44	-33.72	5.68	28
47	75	Naghavi2007	32.18	-10.09	11.07	23
		Naghavi2007	34.12	-11.27	3.79	23
		Naghavi2007	34.44	-3.41	-18.89	23
48	76	Naghavi2011_2a_Cong=Incong	-36.52	3.26	30.99	30
48	77	Naghavi2011_ 2b_Cong>Incong	19.07	-86.06	0.05	30
48	78	Naghavi2011_2c_Incong	-51.34	-38.82	19.55	30
		Naghavi2011_2c_Incong	47.11	-7.43	2.57	30
49	79	Nath2012	-53.8	-27.5	3.5	14
50	80	Naumer2008_Table1A	-46	-36	13	18
		Naumer2008_1A	-44	-22	7	18
		Naumer2008_1A	-41	-10	-4	18
		Naumer2008_1A	-35	-60	-17	18
		Naumer2008_1A	-46	5	26	18
		Naumer2008_1A	-31	-50	37	18
		Naumer2008_1A	-23	-66	35	18
		Naumer2008_1A	0	-28	23	18
		Naumer2008_1A	52	-31	9	18
		Naumer2008_1A	44	14	21	18
		Naumer2008_1A	42	-2	48	18
		Naumer2008_1A	31	-52	39	18
		Naumer2008_1A	28	-62	34	18
		Naumer2008_1A	1	-28	23	18
50	81	Naumer2008_1B	-41	21	22	18
		Naumer2008_1B	-45	5	26	18
		Naumer2008_1B	-29	21	4	18
		Naumer2008_1B	-31	-50	38	18
		Naumer2008_1B	0	-29	21	18
		Naumer2008_1B	47	15	21	18
		Naumer2008_1B	49	4	31	18
		Naumer2008_1B	33	21	3	18
		Naumer2008_1B	34	-52	38	18
		Naumer2008_1B	7	9	50	18
		Naumer2008_1B	1	-28	22	18
50	82	Naumer2008_2_INCONG	-38	13	29	18
		Naumer2008_2	40	-78	18	18
51	83	Naumer2011_Fig3c	-40	-58	31	10
52	84	Noppeney2008_Table 2_Inongruent	-1.54	10.82	48.52	17
		Noppeney2008_Table 2_Inongruent	-40.14	7.52	25.93
		Noppeney2008_Table 2_Inongruent	-31.47	21.01	3.03
		Noppeney2008_Table 2_Inongruent	26.9	-61.04	-25.37
		Noppeney2008_Table 2_Inongruent	45.97	12.93	25.2
		Noppeney2008_Table 2_Inongruent	-26.69	-64.25	38.28
		Noppeney2008_Table 2_Inongruent	-56.52	-20.52	-4.03
52	85	Noppeney2008_Table 3_Congruent	-1.54	10.82	48.52	17
		Noppeney2008	-4.41	4.72	53.3	17
		Noppeney2008	-40.14	7.52	25.93	17
		Noppeney2008	-42.85	21.77	24.53	17
53	86	Ogawa2013a	-22.75	-89.02	12.58	13
54	87	Ogawa2013b_3D_T1	-48.28	-56.81	-8.23	16
		Ogawa2013b_3D_T1	48.95	-48.67	-8.51
		Ogawa2013b_3D_T1	-26.4	-78.58	11.7
		Ogawa2013b_3D_T1	23.44	-77.09	23.5
		Ogawa2013b_3D_T1	28.64	-63.22	54.63
		Ogawa2013b_3D_T1	-53.9	-29.88	5.04
		Ogawa2013b_3D_T1	54.51	-18.48	-0.15
55	88	Okada2013	32.3	-72	-9.65	20
		Okada2013	50.52	-32.19	18.12	20
		Okada2013	17.67	-4.73	-10.56	20
		Okada2013	47.08	-7.93	40.45	20
		Okada2013	-33.99	-76.74	-9.69	20
		Okada2013	-4.8	46.63	2.58	20
		Okada2013	-42.53	-42.21	-19.27	20
		Okada2013	-44.86	-43.96	3.59	20
		Okada2013	-16.19	48.85	25.48	20
56	89	Olson2002_1A	48	22	25	10
		Olson2002_1A	-52	13	10	10
		Olson2002_1A	-52	13	-10	10
		Olson2002_1A	48	13	-11	10
		Olson2002_1A	49	4	39	10
		Olson2002_1A	-56	4	37	10
		Olson2002_1A	-25	-4	13	10
		Olson2002_1A	-21	-12	-8	10
		Olson2002_1A	-7	-19	3	10
		Olson2002_1A	58	-38	9	10
		Olson2002_1A	-59	-38	6	10
56	90	Olson2002_1C	-38	4	-19	10
		Olson2002_1C	-28	-19	1	10
57	91	Plank2012_RightSTG	54.51	-16.61	0.02	15
57	92	Plank2012_2A_Cong	-41.64	-53.85	-19.55	15
		Plank2012_2A	-26.92	-50.89	-11.81	15
		Plank2012_2A	41.51	-69.88	-12.45	15
		Plank2012_2A	36.12	-44.93	-17.39	15
		Plank2012_2A	-52.79	-8.43	-2.82	15
		Plank2012_2A	61.71	-32.78	11.22	15
		Plank2012_2A	-47.44	-24.58	8.35	15
		Plank2012_2A	52.55	-13.75	9.27	15
		Plank2012_2A	31.54	-33.08	53.93	15
		Plank2012_2A	-36.46	9.19	27.95	15
58	93	Raij2000_T1b	-46	-17	35	9
		Raij2000_T1b	-53	-31	0	9
		Raij2000_T1b	42	4	21	9
		Raij2000_T1b	45	-49	20	9
		Raij2000_T1b	48	-31	6	9
59	94	Regenbogen2017	23.32	-9.39	52.43	29
		Regenbogen2017	29.68	21.22	-1.32	29
		Regenbogen2017	23.25	-64.77	41.78	29
		Regenbogen2017	-32.21	-53.04	39.25	29
		Regenbogen2017	-1.4	-26.48	26.07	29
		Regenbogen2017	-1.5	13.88	46.1	29
		Regenbogen2017	-9.08	-70.99	-37.74	29
		Regenbogen2017	32.58	-51.91	-32.52	29
		Regenbogen2017	-31.32	-57.42	-31.42	29
		Regenbogen2017	16.09	-39.59	-42.44	29
		Regenbogen2017	2.21	-28.6	-38.93	29
60	95	Robins2008_Table2	-66	-31	4	10
		Robins2008_Table2	42	-34	10	10
		Robins2008_Table2	-45	-37	10	10
60	96	Robins2008_T4a	59	-43	10	5
		Robins2008_T4a	45	-43	13	5
		Robins2008_T4a	51	17	-9	5
		Robins2008_T4a	-63	-13	-5	5
		Robins2008_T4a	45	-34	10	5
60	97	Robins2008_T4b	-57	-13	1	5
		Robins2008_T4b	-57	-4	-2	5
60	98	Robins2008_T4c	42	-46	10	5
		Robins2008_T4c	-63	-25	-5	5
		Robins2008_T4c	12	44	40	5
		Robins2008_T4c	12	-25	-2	5
		Robins2008_T4c	42	-31	7	5
		Robins2008_T4c	51	17	-8	5
60	99	Robins2008_T4d	60	-7	4	5
		Robins2008_T4d	-63	-13	4	5
		Robins2008_T4d	42	-37	-11	5
		Robins2008_T4d	60	-37	19	5
61	100	Scheef2009	-38	-66	7	16
		Scheef2009	32	-72	7	16
		Scheef2009	38	-61	22	16
62	101	Schmid2011_E	35.03	-70.78	-12.65	12
		Schmid2011_E	-37.16	-75.99	-14.36	12
		Schmid2011_E	-21.26	-73.44	45.61	12
		Schmid2011_E	25.85	-63.29	55.47	12
		Schmid2011_E	32.41	-22.99	-10.87	12
		Schmid2011_E	-28.74	-53.42	-14.78	12
		Schmid2011_E	26.78	-53.71	-13.87	12
62	102	Schmid2011_F	48.89	-38.1	-1.21	12
		Schmid2011_F	-59.42	-40.59	-0.57	12
		Schmid2011_F	-39.91	-9.95	2.66	12
		Schmid2011_F	40.63	-12.9	1.04	12
62	103	Schmid2011_G	-48.46	-17.06	18.06	12
		Schmid2011_G	40.59	0.55	7.72	12
		Schmid2011_G	48.92	-40.63	-4.15	12
		Schmid2011_G	57.07	10.08	25.12	12
		Schmid2011_G	-48.46	13.16	26.32	12
63	104	Sekiyama2003_T3	-53.07	-47.93	6.95	8
63	105	Sekiyama2003_4	51.69	-3.23	7.55	8
		Sekiyama2003_4	19.21	-30.26	6.24	8
		Sekiyama2003_4	10.34	-44.69	-28.61	8
		Sekiyama2003_4	-41.15	-54.28	13.75	8
64	106	Sestieri2006_T1	-2	-63	47	10
		Sestieri2006_T1	45	-47	35	10
		Sestieri2006_T1	39	-52	47	10
		Sestieri2006_T1	18	-75	42	10
		Sestieri2006_T1	6	-90	21	10
		Sestieri2006_T1	41	36	23	10
		Sestieri2006_T1	-11	-79	37	10
64	107	Sestieri2006_T2	-58	-18	-3	10
		Sestieri2006_T2	-27	-88	-5	10
		Sestieri2006_T2	26	-87	-5	10
65	108	Stevenson2009_T1B_tool	54.3	-45	15.4	11
		Stevenson2009_T1B_tool	-47.5	-46.6	11.9	11
65	109	Stevenson2009_T1C_speech	50.8	-35.8	9.8	11
		Stevenson2009_T1C_speech	-48.2	-38.2	11.1	11
66	110	Straube2011_T3AB_combo	-53.11	-50.99	9.36	16
		Straube2011_T3AB_combo	-49.03	24.92	2.2	16
		Straube2011_T3AB_combo	50.57	-36.62	12.47	16
		Straube2011_T3AB_combo	43.12	-36.93	15.92	16
67	111	Straube2014_p939_GSI	-56.82	-54.69	8.94	16
		Straube2014_p939_GSI	-49.42	-54.73	9.07	16
		Straube2014_p939_GSI	-53.15	-47.61	13.28	16
68	112	Szycik2009_T1_Incong	-63	-32	-3	11
		Szycik2009_T1_Incong	-53	-54	8	11
		Szycik2009_T1_Incong	-49	14	18	11
		Szycik2009_T1_Incong	-31	18	-3	11
		Szycik2009_T1_Incong	-6	13	49	11
		Szycik2009_T1_Incong	-40	-59	45	11
		Szycik2009_T1_Incong	-4	34	33	11
		Szycik2009_T1_Incong	46	33	7	11
		Szycik2009_T1_Incong	45	16	22	11
69	113	Tanabe2005_1AB	-19.98	-87.26	13.69	15
		Tanabe2005_1AB	24.35	-84.46	21.91	15
		Tanabe2005_1AB	35.66	-70.25	10.84	15
		Tanabe2005_1AB	-38.47	-70.57	16.76	15
		Tanabe2005_1AB	-28.69	-37.49	-14.17	15
		Tanabe2005_1AB	32.41	-37.64	-14.96	15
		Tanabe2005_1AB	-12.23	-40.84	0.2	15
		Tanabe2005_1AB	50.87	7.63	2.26	15
		Tanabe2005_1AB	54.46	-2.4	8.57	15
		Tanabe2005_1AB	58.02	-19.89	14.18	15
		Tanabe2005_1AB	37.73	-0.98	13.83	15
		Tanabe2005_1AB	-62.35	-28.93	14.9	15
		Tanabe2005_1AB	-54.62	-10.11	-4.81	15
		Tanabe2005_1AB	-56.73	-12.01	14.79	15
		Tanabe2005_1AB	-38.2	-10.07	13.49	15
		Tanabe2005_1AB	48.66	-62.69	9.97	15
		Tanabe2005_1AB	-53.14	-64.03	8.12	15
		Tanabe2005_1AB	23.06	-40.15	-8.14	15
		Tanabe2005_1AB	-19.62	-55.36	-4.9	15
		Tanabe2005_1AB	30.57	-15.62	-9.3	15
69	114	Tanabe2005_2AB	49	-19.96	-3.99	15
		Tanabe2005_2AB	52.53	-41.35	3.05	15
		Tanabe2005_2AB	50.39	-52.57	21.77	15
		Tanabe2005_2AB	-56.55	-21.63	-2.33	15
		Tanabe2005_2AB	-56.67	-33.5	3.75	15
		Tanabe2005_2AB	50.8	-20.32	-0.39	15
		Tanabe2005_2AB	48.84	-37.6	3.34	15
		Tanabe2005_2AB	54.17	-52.07	16.48	15
		Tanabe2005_2AB	-58.43	-23.65	-0.75	15
		Tanabe2005_2AB	-60.37	-40.76	1.2	15
		Tanabe2005_2AB	-57.01	-57.95	23.05	15
69	115	Tanabe2005_3ab	-29.57	-9.23	62.36	15
		Tanabe2005_3ab	-7.31	0.14	61.82	15
		Tanabe2005_3ab	-43.58	11.32	6.41	15
		Tanabe2005_3ab	-40.12	25.98	29.48	15
		Tanabe2005_3ab	-29.52	-63.74	42.78	15
		Tanabe2005_3ab	-22.14	-16.38	58.2	15
		Tanabe2005_3ab	5.66	-5.34	59.72	15
		Tanabe2005_3ab	-40.04	10.08	18.97	15
		Tanabe2005_3ab	-40.02	35.82	25.01	15
		Tanabe2005_3ab	-27.54	-59.15	34.24	15
70	116	Taylor2006_Fig1	-44.03	-74.26	16.32	15
		Taylor2006_Fig1	-24.87	-18.36	-17.7	15
70	117	Taylor2006_Incongruent	-0.91	48.37	10.65	15
71	118	VanAtteveldt2004_lettersspeech	-54	-48	9	16
			-46	-19	2	16
			-43	-43	23	16
			52	-33	18	16
72	119	VanAtteveldt2007a_T2_study1_cong	-47	-20	7	12
			49	-22	5	12
			-59	-33	12	12
			-42	-15	4	12
			59	-32	10	12
72	120	VanAtteveldt2007a_T3_study2_cong	-40	-22	5	12
			50	-21	6	12
72	121	VanAtteveldt2007a_T4_Incong	43	9	27	12
			43	29	28	12
			-41	11	30	12
			31	-4	48	12
			8	13	48	12
			23	-31	62	12
			52	-41	27	12
73	122	VanAtteveldt2010	-61	-24	15	16
		VanAtteveldt2010	-52	36	11	16
		VanAtteveldt2010	-60	-39	12	16
		VanAtteveldt2010	54	-15	1	16
74	123	VanderWyk2010	46	9	29	16
		VanderWyk2010	43	-32	6	16
		VanderWyk2010	34	-66	-17	16
		VanderWyk2010	-14	-87	-1	16
		VanderWyk2010	-34	-63	-15	16
		VanderWyk2010	-61	-39	12	16
75	124	VonKriegstein2006_4Bgrid	46.51	5.93	-18.7	14
		VonKriegstein2006_4Bgrid	40.91	16.62	-12.37	14
		VonKriegstein2006_4Bgrid	42.77	-72.47	33.27	14
		VonKriegstein2006_4Bgrid	40.92	33.12	-8.11	14
76	125	Watkins2006_F4	50	-42	33	11
		Watkins2006_F4	6	-27	8	11
76	126	Watkins2006_T1	63	-30	9	11
		Watkins2006_T1	-57	-24	3	11
		Watkins2006_T1	-36	-3	36	11
		Watkins2006_T1	45	9	9	11
		Watkins2006_T1	-24	-69	-24	11
		Watkins2006_T1	-36	-15	6	11
		Watkins2006_T1	-15	30	30	11
		Watkins2006_T1	6	-84	30	11
77	127	Watkins2007_F3	58	-32	20	10
78	128	Watson2014a_T1a	43.15	-40.39	12.89	18
78	129	Watson2014a_T1c	59.9	-45.29	4.6	18
79	130	Watson2014b_Table1C_AVvsBaseline	40.44	-67.28	-0.51	40
		Watson2014b_Table1C_AVvsBaseline	37.58	8.9	28.28	40
		Watson2014b_Table1C_AVvsBaseline	-37.34	6.75	24.1	40
		Watson2014b_Table1C_AVvsBaseline	-46.02	-6.74	47	40
		Watson2014b_Table1C_AVvsBaseline	4.63	52.82	12.96	40
		Watson2014b_Table1C_AVvsBaseline	24.17	28.87	-2.49	40
		Watson2014b_Table1C_AVvsBaseline	-37.05	25.35	6.95	40
		Watson2014b_Table1C_AVvsBaseline	26.03	-57.42	43.42	40
79	131	Watson2014b_T4A	-14.9	-24.55	-2.8	40
		Watson2014b_T4A	54.23	-37.92	16.02	40
		Watson2014b_T4A	12.86	-24.69	-2.35	40
		Watson2014b_T4A	-48.48	-45.51	10.86	40
79	132	Watson2014b_T4B	45.93	-40.41	12.94	40
80	133	Werner2010_T1	40.43	-22.59	13.63	21
		Werner2010_T1	40.35	-25.91	18.72	21
		Werner2010_T1	40.39	-25.65	16.04	21
80	134	Werner2010_T2	-26.6	-82.77	25.71	21
		Werner2010_T2	46.15	-26.9	-0.19	21
		Werner2010_T2	57.06	-33.86	12.85	21
80	135	Werner2010_T3c	-42.89	5	22.94	21
		Werner2010_T3c	-42.73	28.15	17.03	21
		Werner2010_T3c	-37.21	27.86	19.8	21
81	136	Willems2007_Incong	-55	17	24	16
		Willems2007_Incong	-52	-6	49	16
		Willems2007_Incong	38	-54	-13	16
82	137	Wolf_2014	61.75	-27.01	9.97	16
		Wolf_2014	-58.5	-24.18	4.6	16
