# Supplementary material for: Meta-Analyses Support a Taxonomic Model for Representations of Different Categories of Audio-Visual Interaction Events in the Human Brain
Source: Cereb Cortex Commun. 2021 Jan 18;2(1):tgab002. doi: 10.1093/texcom/tgab002 (PMC7941256; doi:10.1093/texcom/tgab002)
Supplement: AVmeta2020_Fig3A_1a_Combine_CongrIncong_Uncorr_p999-Copy_tgab002 [file avmeta2020_fig3a_1a_combine_congrincong_uncorr_p999-copy_tgab002.zip]

Archive with 1 entries (1 files):
- AVmeta2020_Fig3A_1a_Combine_CongrIncong_Uncorr_p999-Copy_tgab002.nii
