# Supplementary material for: Meta-Analyses Support a Taxonomic Model for Representations of Different Categories of Audio-Visual Interaction Events in the Human Brain
Source: Cereb Cortex Commun. 2021 Jan 18;2(1):tgab002. doi: 10.1093/texcom/tgab002 (PMC7941256; doi:10.1093/texcom/tgab002)
Supplement: AVmeta2020_Fig3E_9c_Contrast_DynamicVsStaticVisual_10k_uncorr_Z_p05_tgab002 [file avmeta2020_fig3e_9c_contrast_dynamicvsstaticvisual_10k_uncorr_z_p05_tgab002.zip]

Archive with 1 entries (1 files):
- AVmeta2020_Fig3E_9c_Contrast_DynamicVsStaticVisual_10k_uncorr_Z_p05_tgab002.nii
