# Supplementary material for: Meta-Analyses Support a Taxonomic Model for Representations of Different Categories of Audio-Visual Interaction Events in the Human Brain
Source: Cereb Cortex Commun. 2021 Jan 18;2(1):tgab002. doi: 10.1093/texcom/tgab002 (PMC7941256; doi:10.1093/texcom/tgab002)
Supplement: LRV_MPRAGE+tlrc_tgab002 [file lrv_mprage+tlrc_tgab002.zip › LRV_MPRAGE+tlrc_tgab002.HEAD]

type = string-attribute
name = HISTORY_NOTE
count = 890
'[cervello@cervello.local: Sat Jan  7 13:32:51 2017] to3d -prefix LRV_MPRAGE -ncolor 20 -assume_dicom_mosaic EXPT_LRV2.MR.RESEARCH_0001_LEWIS_LAB.0014.0001.2015.05.30.09.26.16.625000.50313379.IMA EXPT_LRV2.MR.RESEARCH_0001_LEWIS_LAB.0014.0002.2015.05.30.09.26.16.625000.50313397.IMA EXPT_LRV2.MR.RESEARCH_0001_LEWIS_LAB.0014.0003.2015.05.30.09.26.16.625000.50313415.IMA ... EXPT_LRV2.MR.RESEARCH_0001_LEWIS_LAB.0014.0159.2015.05.30.09.26.16.625000.50316223.IMA EXPT_LRV2.MR.RESEARCH_0001_LEWIS_LAB.0014.0160.2015.05.30.09.26.16.625000.50316241.IMA\n[cervello@cervello.local: Sat Jan  7 13:36:13 2017] afni: transformed to AC-PC Aligned\n[cervello@cervello.local: Sat Jan  7 13:38:05 2017] afni: transformed to Talairach View\n[cervello@cervello.local: Sat Jan  7 13:38:14 2017] AFNI: resampled and rewritten\n[cervello@cervello.local: Sat Jan  7 13:38:16 2017] AFNI: resampled and rewritten~

type = string-attribute
name = TYPESTRING
count = 15
'3DIM_HEAD_ANAT~

type = string-attribute
name = IDCODE_STRING
count = 27
'XYZ_2wkwCLlv8bLrT0SQku92nQ~

type = string-attribute
name = IDCODE_DATE
count = 25
'Sat Jan  7 13:38:05 2017~

type = string-attribute
name = IDCODE_ANAT_PARENT
count = 27
'XYZ_2wkwCLlv8bLrT0SQku92nQ~

type = string-attribute
name = IDCODE_WARP_PARENT
count = 27
'XYZ_Kg5AB1gHPKWEfjjnju2Gbg~

type = integer-attribute
name = SCENE_DATA
count = 8
 2 0 0 -999 -999
 -999 -999 -999

type = string-attribute
name = LABEL_1
count = 16
'LRV_MPRAGE+orig~

type = string-attribute
name = LABEL_2
count = 7
'Viggo!~

type = string-attribute
name = DATASET_NAME
count = 47
'./LRV_MPRAGE+orig+AC-PC Aligned+Talairach View~

type = string-attribute
name = WARP_PARENTNAME
count = 18
'./LRV_MPRAGE+orig~

type = integer-attribute
name = ORIENT_SPECIFIC
count = 3
 0 3 4

type  = float-attribute
name  = ORIGIN
count = 3
            -80            -80            -65

type  = float-attribute
name  = DELTA
count = 3
              1              1              1

type  = float-attribute
name  = IJK_TO_DICOM
count = 12
              1              0              0            -80              0
              1              0            -80              0              0
              1            -65

type  = float-attribute
name  = IJK_TO_DICOM_REAL
count = 12
              1              0              0            -80              0
              1              0            -80              0              0
              1            -65

type = integer-attribute
name = WARP_TYPE
count = 8
 1 0 -999 -999 -999
 -999 -999 -999

type  = float-attribute
name  = WARP_DATA
count = 360
         1.0625              0              0              0       1.003914
     -0.2276965              0      0.2182416      0.9622275      0.9411765
              0             -0             -0      0.9473668      0.2241799
              0     -0.2148711      0.9884093      -3.401902       8.911367
       1.908139        3.20179        -8.8701     0.02877283          -9999
          -9999              0              0              0         9999.9
         1.0625              0              0              0       1.003914
     -0.2276965              0      0.2182416      0.9622275      0.9411765
              0             -0             -0      0.9473668      0.2241799
              0     -0.2148711      0.9884093      -3.401902       8.911367
       1.908139        3.20179        -8.8701     0.02877283              0
          -9999              0         9999.9              0         9999.9
         1.0625              0              0              0      0.9880809
     -0.2241054              0      0.2182416      0.9622275      0.9411764
              0             -0             -0      0.9625473      0.2241799
              0     -0.2183142      0.9884092      -3.401902       8.770823
       1.908139       3.201789      -8.870099     0.02877271          -9999
              0              0              0             23         9999.9
         1.0625              0              0              0      0.9880809
     -0.2241054              0      0.2182416      0.9622275      0.9411764
              0             -0             -0      0.9625473      0.2241799
              0     -0.2183142      0.9884092      -3.401902       8.770823
       1.908139       3.201789      -8.870099     0.02877271              0
              0              0         9999.9             23         9999.9
         1.0625              0              0              0      0.9966894
     -0.2260579              0      0.2182416      0.9622275      0.9411766
              0             -0             -0      0.9542337      0.2241799
              0     -0.2164286      0.9884093      -3.401902       9.047625
       1.908139        3.20179      -9.061316       0.072142          -9999
             23              0              0           9999         9999.9
         1.0625              0              0              0      0.9966894
     -0.2260579              0      0.2182416      0.9622275      0.9411766
              0             -0             -0      0.9542337      0.2241799
              0     -0.2164286      0.9884093      -3.401902       9.047625
       1.908139        3.20179      -9.061316       0.072142              0
             23              0         9999.9           9999         9999.9
         1.0625              0              0              0       1.003914
     -0.2276965              0      0.2265857      0.9990166      0.9411766
              0             -0             -0      0.9473667      0.2159244
              0     -0.2148711      0.9520108      -3.401902       8.911367
       1.981094        3.20179        -8.8701     0.02877271          -9999
          -9999          -9999              0              0              0
         1.0625              0              0              0       1.003914
     -0.2276965              0      0.2265857      0.9990166      0.9411766
              0             -0             -0      0.9473667      0.2159244
              0     -0.2148711      0.9520108      -3.401902       8.911367
       1.981094        3.20179        -8.8701     0.02877271              0
          -9999          -9999         9999.9              0              0
         1.0625              0              0              0      0.9880809
     -0.2241054              0      0.2265857      0.9990166      0.9411764
              0             -0             -0      0.9625473      0.2159244
              0     -0.2183142      0.9520108      -3.401902       8.770823
       1.981094        3.20179      -8.870099     0.02877271          -9999
              0          -9999              0             23              0
         1.0625              0              0              0      0.9880809
     -0.2241054              0      0.2265857      0.9990166      0.9411764
              0             -0             -0      0.9625473      0.2159244
              0     -0.2183142      0.9520108      -3.401902       8.770823
       1.981094        3.20179      -8.870099     0.02877271              0
              0          -9999         9999.9             23              0
         1.0625              0              0              0      0.9966894
     -0.2260579              0      0.2265857      0.9990166      0.9411766
              0             -0             -0      0.9542336      0.2159244
              0     -0.2164286      0.9520108      -3.401902       9.047625
       1.981094        3.20179      -9.061315     0.07214189          -9999
             23          -9999              0           9999              0
         1.0625              0              0              0      0.9966894
     -0.2260579              0      0.2265857      0.9990166      0.9411766
              0             -0             -0      0.9542336      0.2159244
              0     -0.2164286      0.9520108      -3.401902       9.047625
       1.981094        3.20179      -9.061315     0.07214189              0
             23          -9999         9999.9           9999              0

type  = float-attribute
name  = BRICK_STATS
count = 2
              0           4095

type = integer-attribute
name = DATASET_RANK
count = 8
 3 1 0 0 0
 0 0 0

type = integer-attribute
name = DATASET_DIMENSIONS
count = 5
 161 191 151 0 0

type = integer-attribute
name = BRICK_TYPES
count = 1
 1

type  = float-attribute
name  = BRICK_FLOAT_FACS
count = 1
              0

type = string-attribute
name = BRICK_LABS
count = 3
'#0~

type = string-attribute
name = BRICK_KEYWORDS
count = 1
'~

type = string-attribute
name = TEMPLATE_SPACE
count = 5
'TLRC~

type = integer-attribute
name = INT_CMAP
count = 1
 0

type = string-attribute
name = BYTEORDER_STRING
count = 10
'LSB_FIRST~
